# Supplementary material for: Genome-wide measurement of spatial expression in patterning mutants of Drosophila melanogaster
Source: F1000Res. 2017 Jan 12;6:41. [Version 1] doi: 10.12688/f1000research.9720.1 (PMC5325077; doi:10.12688/f1000research.9720.1)
Supplement: Supplementary file 3 [file f1000research-6-10478-s0002.tgz]

Archive with 1 entries (1 files):
- 478b28b9-bc37-4116-b58c-2eba30694a9e.png
